# Supplementary material for: Autocrine Activity of Extracellular Vesicles Induced by Icariin and Its Effectiveness in Glucocorticoid-Induced Injury of Bone Microvascular Endothelial Cells
Source: Cells. 2022 Jun 14;11(12):1921. doi: 10.3390/cells11121921 (PMC9221798; doi:10.3390/cells11121921)
Supplement: Supplementary file 1 [file cells-11-01921-s001.zip]

Archive with 1 entries (1 files):
- cells-1689845-supplementary.pdf
